# Supplementary material for: Influence of SLM-, SLS-, and DMLS-Manufactured Titanium Meshes on Bone Gain Parameters and Complications: A Systematic Review
Source: Dent J (Basel). 2025 Aug 26;13(9):387. doi: 10.3390/dj13090387 (PMC12468853; doi:10.3390/dj13090387)
Supplement: Supplementary file 1 [file dentistry-13-00387-s001.zip]

Archive with 2 entries (2 files):
- Figure S1.png
- Table S1 Prisma Checklist.docx
